# Supplementary material for: Comprehensive Genomic Survey, Evolution, and Expression Analysis of GIF Gene Family during the Development and Metal Ion Stress Responses in Soybean
Source: Plants (Basel). 2022 Feb 21;11(4):570. doi: 10.3390/plants11040570 (PMC8876841; doi:10.3390/plants11040570)
Supplement: Supplementary file 1 [file plants-11-00570-s001.zip]

Archive with 1 entries (1 files):
- plants-1543887-supplementary.pdf
